# Supplementary material for: Serum Hypoalbuminemia Is a Long-Term Prognostic Marker in Medical Hospitalized Patients, Irrespective of the Underlying Disease
Source: J Clin Med. 2022 Feb 23;11(5):1207. doi: 10.3390/jcm11051207 (PMC8911288; doi:10.3390/jcm11051207)
Supplement: Supplementary file 1 [file jcm-11-01207-s001.zip]

Archive with 1 entries (1 files):
- jcm-1551605-supplementary.pdf
